# Supplementary material for: Between-Day Reliability of Commonly Used IMU Features during a Fatiguing Run and the Effect of Speed
Source: Sensors (Basel). 2022 May 29;22(11):4129. doi: 10.3390/s22114129 (PMC9185649; doi:10.3390/s22114129)
Supplement: Supplementary file 1 [file sensors-22-04129-s001.zip]

Archive with 1 entries (1 files):
- sensors-1718321-supplementary.pdf
